# Supplementary material for: PD-1 pathway regulates ILC2 metabolism and PD-1 agonist treatment ameliorates airway hyperreactivity
Source: Nat Commun. 2020 Aug 10;11:3998. doi: 10.1038/s41467-020-17813-1 (PMC7417739; doi:10.1038/s41467-020-17813-1)
Supplement: Supplementary file 4 — Source Data [file 41467_2020_17813_MOESM4_ESM.xlsx]

## Sheet: Figure 1
Figure 1B	Naïve	IL33			Figure 1C	Naïve	IL33			Figure 1D	Naïve	IL33
	279	838				2054	1745				82	109
	209	963				1775	1916				88.1	114
	418	968				1442	1847				142	116
	235	1128				1955	1827				81.2	118
	308	1006				2050	1884				79.7	122
Figure 1G	Naïve	IL33			Figure 1H	Naïve	IL33			Figure 1J	Naïve	IL33
	4.74	11.2				11.5	42.1				12.7	59.2
	5.9	9.84				13.2	43.4				17.9	56.3
	7.5	10.3				10.4	30.8				12.3	54.2
	6.6	9.78				7.99	28.6				32.5	64.1

## Sheet: Figure 2
Figure 2C	WT	PD-1 KO			Figure 2D	WT	PD-1 KO			Figure 2E	WT	PD-1 KO
	2095.13	3822.05				382.21	924.88				120.64	293.09
	2334.82	3136.49				395.93	859.04				123.8	208.38
	2390.76	3346.3				410.385	1577.17				114.515	248.2
	3166.41	4223.02				649.42	1001.24				110.54	320.305
Figure 2F	Control	PD-L2 FC			Figure 2G	Control	PD-L2 FC
	2968	1832.2				511.57	262.25
	2767.5	1634.7				421.175	243.35
	2805.5	1637.2				556.7	317.8
	2298.8	1885				392.3	262.3
	2054.5	1165.5				312.25	162.88
	3168	1410.3				350.065	152.25
	2005.4	931.6				367.85	196.172
Figure 2H	anti-PD-1
	WT -	WT +	PD-1 KO -	PD-1 KO +
	10642	17625	13171	12182
	9931	15131	13780	11601
	7890	17904	13454	14385
	8897	16011	15801	13891
Figure 2I	anti-PD-1
	WT -	WT +	PD-1 KO -	PD-1 KO +
	1069.2	3696.8	5904	5680
	1606.8	5451.6	5729.6	3600
	2157.6	2854	4000	5160
	1421.2	3222.8	4320	3444.8
	1071.2	3508.8	3934.8	4080
	2272.8	4198	3604	4160
Figure 2L	WT	PD-1 KO			Figure 2M	WT	PD-1 KO			Figure 2O	WT	PD-1 KO
	35.7	22.5				7.03	2.87				2820	3572
	38.5	19.1				5.47	3.67				2822	3560
	36	20.5				5	3.77				3002	3937
	30.8	16.6				6.92	2.95				3123	4192

## Sheet: Figure 3
Figure 3B	WT	PD-1 KO
	1780	2339
	1927	2531
	1900	2435
	1903	2353
Figure 3C	WT	PD-1 KO		Figure 3D	WT	PD-1 KO		Figure 3E	WT	PD-1 KO		Figure 3F	WT	PD-1 KO
	8.0584	63.9242			94.1614	401.669			20.238	106.186			31.1356	150.705
	8.2747	61.0064			113.475	341.015			29.0349	132.493			54.6306	166.893
	7.8812	45.0281			83.704	199.926			23.5235	47.1988			44.259	98.7617
Figure 3G	Time (minutes)	WT			PD-1 KO
	1.41558	35.108	12.8255	16.329	14.473	14.9288	10.3852
	7.48142	32.5582	14.9836	12.9183	15.8451	15.2979	11.5653
	13.548	37.2099	19.7583	19.5992	17.0163	18.4213	16.9981
	19.7131	26.9841	24.9534	24.3231	30.1693	23.712	17.13
	25.7739	28.3719	27.7623	29.466	30.6748	24.8165	24.6103
	31.8367	36.6797	32.0269	35.037	32.5124	26.9262	28.1631
	37.9935	120.891	119.388	155.353	74.8844	93.7499	68.9959
	44.0638	134.645	137.433	160.653	94.1394	111.557	82.9774
	50.1341	155.654	150.216	170.345	100.042	111.255	85.5613
	56.2992	121.803	105.621	130.711	88.9483	80.7925	74.8104
	62.3726	126.234	112.243	143.234	90.2341	78.2341	87.2352
	68.4425	130.636	115.963	146.454	94.2435	93.2345	79.2345
	74.6079	25.9442	40.4042	44.6731	32.6956	41.9403	13.3783
	80.6825	28.7277	31.6255	36.2655	30.0481	38.5113	16.4633
	86.7495	30.2196	32.726	35.8872	29.1982	38.846	49.3127
Figure 3H		X	Error bar	A:Y1	A:Y2	A:Y3
	Minimal WT	60.9676	4.49062	26.9841	24.9534	24.3231
	Maximal WT	77.4182	8.83331	155.654	150.216	170.345
	Minimal KO PD-1	70.882	4.33061	30.1693	23.712	17.13
	Maximal KO PD-1	115.035	6.85611	100.042	111.255	85.5613
Figure 3I	WT	PD-1 KO
	11.0746	33.78
	11.2314	43.7738
	27.0459	54.9043

## Sheet: Figure 4
Figure 4A	Metabolites	Log2 (FC)	_log10 (q-value)				Relative levels of different metabolites
	Alanine	1.01496	0.721246
	Allantoin	0.829325	0.551294			Figure 4C	WT	PD-1 KO			Figure 4F	WT	PD-1 KO			Figure 4J	WT	PD-1 KO
	cyclic CMP	1.89366	1.19382				1.96963	8.41304				3.27867	9.17033				0.132796	0.400253
	GMP	0.757225	1.48945				1.39408	9.01344				2.63446	8.9642				0.85728	0.326766
	Hydroxypyruvic acid	0.823484	0.531653				1.66465	4.11203				3.16924	7.90616				0.150474	0.25392
	N-Acetylneuraminic acid	0.936767	0.568636
	Taurine	1.51963	1.48945
	Urea	0.514334	0.655608			Figure 4D	WT	PD-1 KO			Figure 4H	WT	PD-1 KO			Figure 4K	WT	PD-1 KO
	Xanthine	0.690189	0.549751				0.038692	0.155851				36.9682	253.436				56.4193	120.666
	Asparagine	0.563094	0.549751				0.039876	0.154107				23.9697	304.968				33.4138	173.193
	Citrulline	0.687402	0.549751				0.051394	0.128661				11.7161	119.479				48.7123	200.641
	Hypoxanthine	0.289195	0.038105
	4-Guanidinobutyric acid	0.950485	0.721246			Figure 4E	WT	PD-1 KO			Figure 4I	WT	PD-1 KO			Figure 4L	WT	PD-1 KO
	Threonine	0.684701	0.549751				2.00003	5.16901				58.3447	137.777				7.71906	6.29338
	Creatinine	0.651158	0.549751				1.18556	3.52928				48.4534	176.347				7.6907	6.98631
	Trimethylamine N-oxide	1.29511	0.549751				0.922463	3.05418				70.2904	140.13				8.99183	5.83108
	Phenylalanine	0.784577	0.528708
	Thiamine	0.39809	0.329754
	Glutarylcarnitine	0.701905	0.512862
	Leucine	0.550358	0.517126
	GSH	1.51644	0.939302
	Acetylcarnitine	1.30415	0.90309
	Trimethyllysine	0.633004	0.549751
	3-Methylhistidine	0.769046	0.549751
	AMP	1.78486	1.19382
	Cytidine	0.758062	0.421361
	N-Acetylserine	0.189448	0.17134
	Methionine	0.542158	0.528708
	Adenosine	4.11284	1.16431
	Kynurenine	1.09744	0.655608
	Arginine	0.164522	0.197911
	Creatine	0.805904	0.559091
	Uridine	0.399402	0.069051
	Proline	0.567291	0.630784
	Serine	0.684489	0.551294
	ADP	2.38234	1.4045
	Betaine	0.792036	0.655608
	Xanthosine	0.815036	0.630784
	Lysine	0.567782	0.512862
	5-Hydroxylysine	0.369179	0.337242
	4-Hydroxyproline	0.661177	0.559091
	Cystine	0.63437	0.512862
	Carnosine	0.83661	0.551294
	Glutamine	0.367333	0.44855
	Pipecolic acid	0.795524	0.549751
	Ornithine	1.83561	1.19382
	S-Adenosylmethionine	2.09876	1.19382
	Glutamic acid	1.35903	1.19382
	Valine	0.568806	0.524329
	Choline	0.618855	0.551294
	Aspartic acid	0.878518	0.630784
	Tyrosine	0.648307	0.549751
	N	0.897312	0.673664
	Tryptophan	0.482805	0.392545
	S-Adenosylhomocysteine	1.75488	1.48945
	Ophthalmic acid	1.94785	1.19382
	Sorbitol	0.795238	0.528708
	Carnitine	0.892215	0.756962
	Isoleucine	0.53599	0.517126
	Folic acid	0.399394	0.197911
	myo-Inositol	0.672942	0.512862
	Malic acid	1.63526	1.19382
	Adenine	2.12178	1.09259
	2-Aminobutyric acid	0.688207	0.551294
	N-Acetylglycine	0.723432	0.551294
	FAD	3.04657	1.48945
	N-Acetylglutamic acid	1.41055	1.09854
	Inosine	1.19472	0.559091
	Orotic acid	1.85912	0.721246
	Succinic acid	0.78505	0.568636
	gamma-Aminobutyric acid	-0.35259	0.910095
	N-Methylglutamate	4.10541	1.09259
	Phosphocholine	2.2084	0.844664
	alpha-Ketoglutaric acid	0.450319	0.337242

## Sheet: Figure 5
Figure 5E	WT	WT 2DG 05mM	WT cyclo 5mM	PD-1 KO	PD-1 KO 2DG 05mM	PD-1 KO cyclo 5mM
	4446	3406	3436	7572	4580	4750
	4170	3834	3554	5548	5464	6568
	2828	2916	3366	8822	4672	5622
	3212	2316	2660	8260	3960	4284
Figure 5F	WT	WT 2DG 05mM	WT cyclo 5mM	PD-1 KO	PD-1 KO 2DG 05mM	PD-1 KO cyclo 5mM
	3421	2392	2425	6162	3786	3772
	2978	2494	2410	5977	2774	4528
	2180	2077	2298	4956	4411	4335
	2453	1758	1929	4390	4130	3369
Figure 5I	WT IL33	WT IL-33 2DG	PD-1 KO IL-33	PD-1 KO IL33 2-DG
	18859.5	16525.2	64467.7	58599.6
	15816.6	19508.2	87691.5	39321
	35388.6	14223.1	104325	49372.8
	16379.1	11640	80475.7	33722.7
Figure 5J	WT IL33	WT IL-33 2DG	PD-1 KO IL-33	PD-1 KO IL33 2-DG
	2131	1512	3221	2259
	1682	1515	3227	2512
	2041	1640	2500	1653
	2034	2391	3052	2557
		1649
Figure 5K	WT IL33	WT IL-33 2DG	PD-1 KO IL-33	PD-1 KO IL33 2-DG
	1226	742	1997	1384
	741	777	2244	1501
	1384	1155	1774	934
	1042	647	1647	1118

## Sheet: Figure 6
Figure 6B	Methacholine	WT + PBS		WT + IL-33				PD1 KO + PBS		PD1 KO + IL-33
	0	0.9823	1.023	1.132	1.0452	0.9323	1.23512	0.9523	1.01123	1.412	1.1234	0.981234	1.2213
	5	1.2341	1.0012	2.1243	1.85423	2.5235	1.0234	1.1221	1.0001	2.11234	1.9452	2.62345	1.2123
	10	1.563	1.6234	3.0234	2.0245	5.02346	2.72346	1.40233	1.55534	3.5234	2.5234	5.72344	2.6745
	20	2.02345	2.05234	4.6543	5.0245	4.0242	2.94523	1.9432	1.824	6.2345	6.23546	7.3356	8.356
	40	2.5234	3.623	5.234	6.0325	7.02345	6.0245	2.3252	2.4636	7.23546	9.84523	10.4523	8.76345
Figure 6C	Methacholine	WT + PBS		WT + IL-33				PD1 KO + PBS		PD1 KO + IL-33
	0	0.038568	0.039568	0.038356	0.0313757	0.035783	0.03675	0.038635	0.037467	0.038356	0.030578	0.0312426	0.032357
	5	0.037684	0.038747	0.037356	0.02995	0.03373	0.033246	0.0381068	0.037857	0.034245	0.027356	0.030346	0.0302452
	10	0.036549	0.038549	0.032362	0.027468	0.030578	0.0319578	0.037578	0.03684	0.0253512	0.026245	0.026578	0.0230362
	20	0.034468	0.035468	0.030578	0.0246874	0.027935	0.028578	0.035746	0.0340979	0.0193356	0.0201231	0.022134	0.0133546
	40	0.033345	0.034345	0.025847	0.021573	0.02357	0.02947	0.034635	0.034995	0.014353	0.0104352	0.020345	0.0101423
Figure 6D	WT + PBS	PD1 KO + PBS	WT + IL-33	PD-1 KO + IL-33		Figure 6E	WT + PBS	PD1 KO + PBS	WT + IL-33	PD-1 KO + IL-33
	412	523	50123	160236			3023	27245	30023	75025
	1013	846	55204	192036			1505	24024	35024	90245
	1542	1473	62352	200510			5505	35905	32233	60245
	695	795	70245	162460			2624	30245	31343	86355
	1824	1584	67234	170573			4205	22456	34042	82542
	1462	1005	54246	168460			5045	31356	42024	96245
	223	604	70423	174677			3002	37624	40245	82343
Figure 6F	WT + PBS	PD1 KO + PBS	WT + IL-33	PD-1 KO + IL-33
	115	445	2320	3260
	88.7	266	1830	4330
	153	429	2800	4800
	137	257	2480	2800
Figure 6H	Methacholine	Isotype+PBS		Isotype + IL-33				Anti-PD-1 + PBS		Anti-PD-1 + IL-33
	0	1.513	1.1234	1.6244	1.04524	0.9945	1.2345	1.52343	1.10134	1.4452	1.14262	1.02345	1.462
	5	1.6245	1.2313	2.6724	2.1937	3.02	1.235	1.58367	1.2235	2.24524	5.642	3.0245	1.633
	10	1.724	1.4134	3.02452	2.8735	3.0024	5.2465	1.6245	1.4424	6.1341	8.024	3.735	7.356
	20	2.2341	2.1234	7.0245	5.8563	5.4788	6.245	2.2565	2.0245	10.4513	11.2461	9.135	13.245
	40	2.833	3.513	11.452	9.0245	8.8356	10.245	2.9245	3.0424	16.245	15.8312	13.4523	15.425
Figure 6I	Methacholine	Isotype+PBS		Isotype + IL-33				Anti-PD-1 + PBS		Anti-PD-1 + IL-33
	0	0.03013	0.029568	0.0316356	0.0211134	0.023523	0.024634	0.029052	0.030246	0.029245	0.0170345	0.0200245	0.0223452
	5	0.02735	0.026466	0.0204536	0.01445	0.0230063	0.0181325	0.02824	0.027003	0.0084245	0.010345	0.016234	0.0133423
	10	0.02574	0.0260844	0.016344	0.013346	0.0230345	0.0168002	0.025983	0.025956	0.00535312	0.010134	0.011134	0.0082345
	20	0.024835	0.02563	0.016234	0.0123002	0.0142446	0.013245	0.024724	0.025624	0.0091134	0.0080134	0.009121	0.0043546
	40	0.023622	0.02662	0.0145234	0.0102453	0.0136356	0.0150944	0.0235622	0.0244404	0.00445224	0.00043245	0.0081735	0.0069577
	Figure 6J	Isotype+PBS	Anti-PD-1 + PBS	Isotype + IL-33	Anti-PD-1 + IL-33			Figure 6K	Isotype+PBS	Anti-PD-1 + PBS	Isotype + IL-33	Anti-PD-1 + IL-33
		235	653	10543	120532				3423	3243	38455	80245
		635	1077	16344	146343				4024	3245	40224	100454
		1034	894	17356	139643				5935	4824	49245	90345
		846	680	18835	120045				6024	5024	50245	92477
		1235	1075	20045	157323				3052	3762	47245	79243
		653	992	25455	132560				5982	4233	52466	85634
		1623	1257	24534	102345				5724	4002	47245	87356

## Sheet: Figure 7 
Figure 7B	No IL-33	IL33 +			Figure 7C	Isotype	PD-1 Agonist			Figure 7D	Isotype	PD-1 Agonist
	299	1400				2543.3	754.3				4243.5	1842.34
	312	1166				3024.3	1314				3246.2	935.6
	402	812				3535.6	2422				3065.3	663.45
	325	810				1856.7	1113.4				2653.53	1634.5
						1994.3	923				3865.3	2624
						1313.5	856.8				2013.45	968.535
						2756.43	335.34				2963.5	1350
Figure 7F	Methacholine	PBS		IL-33+Isotype				IL-33+ PD1 agonist
	0	0.914885	1.02546	1.04053	1.08454	1.8225	1.87765	1.33545	1.09779	1.07517	1.09397
	5	1.00104	1.09676	1.05011	2.18089	2.58635	1.94803	1.42596	1.34362	1.29329	1.37902
	10	1.11468	1.1558	2.23506	2.26085	2.3941	3.80995	1.48198	1.69224	1.47165	1.35355
	20	1.11945	1.23007	3.16011	3.33337	5.19703	4.08179	1.47495	1.73509	1.5864	1.58432
	40	1.40133	1.38095	3.93213	4.75089	5.10978	7.07163	1.87417	2.17742	2.19683	1.89853
Figure 7G	Methacholine	PBS		IL-33+Isotype				IL-33+ PD1 agonist
	0	0.0342568	0.039857	0.022779	0.0350984	0.022904	0.033414	0.027312	0.037752	0.028469	0.026354
	5	0.032684	0.035789	0.019429	0.016564	0.018959	0.015215	0.023286	0.025886	0.028116	0.025319
	10	0.0315949	0.0316854	0.017579	0.0170961	0.015953	0.009666	0.024026	0.024822	0.02747	0.02577
	20	0.0306101	0.0290748	0.016097	0.014888	0.015755	0.010267	0.024389	0.024389	0.026905	0.024699
	40	0.028345	0.0270543	0.015051	0.011148	0.014808	0.010754	0.023632	0.023195	0.023877	0.020543
Figure 7I	PBS	IL-33+Isotype	IL-33+ PD1 agonist
	3829	13075	4946
	4412	9847	5507
		12173	6736
		11342	5806
		10334
Figure 7J	PBS	IL-33+Isotype	IL-33+ PD1 agonist
	932	5223	2423
	1037	6945	1833
		5735	2735
		6335	2023
		6844
Figure 7L	PBS	IL-33+Isotype	IL-33+ PD1 agonist
	13.391	31.194	11.032
	14.381	28.775	9.13
	10.395	37.305	15.912
	6.7234	40.893	16.667
	5.769	37.458	14.941
	9.39	33.705	16.1231

## Sheet: Sup figures
													Sup Fig 4B
Sup Fig 1B	Naive	IL-33		Sup Fig 2A	WT	PD-1 KO		Sup Fig 3D	Isotype+PBS	Isotype+Alternaria	aPD-1+ Alternaria		Methacholine	PBS			IL-33
	10.9	75.2			715	981			3368.49	51917.8	106752		0	1.11802	1.22	1.27	1.02	1.35015	1.66602
	6.39	77.4			636	813			2382.59	44350.7	69801		5	1.14944	1.48	1.41	1.2	1.45086	1.62975
	10.8	76			560	975			3502.63	39801	76816		10	1.20958	1.28	1.5	1.41	1.5112	1.66806
	12.2	79			649	780			4056.9	54768.5	91098		20	1.31406	1.51	1.61	1.45	1.54268	1.70926
													40	1.49839	1.6	1.69	2.05	1.56285	1.9
				Sup Fig 2B	WT	PD-1 KO
					892	1339
					1186	1381		Sup Fig 3E	Isotype+PBS	Isotype+Alternaria	aPD-1+ Alternaria		Sup Fig 4D
					1004	1263			53166.7	112718	124737		Methacholine	PBS				HDM				HDM + PD-1 agonist
					1021	1232			48210.7	103068	167554		0	1.2	1	1.2	1.1	1.2	1.4	1.3	1.2	1.3	1.2	1.1	1
									56852	75862.1	125048		5	2.3	2.2	2.2	1.2	3.9	4.5	5.2	4.4	2.1	2.2	2.2	2.4
				Sup Fig 2C	WT	PD-1 KO			46369	82065	133016		10	2.6	2.5	2.8	2	6.1	7	6.5	6.1	2.8	3	3.3	2.9
					1126	1299							20	2.9	3.1	3.2	2.5	7.4	9.2	8.8	8.2	3.5	3.9	3.8	3.7
					1160	1487							40	3.9	3	3.4	3.9	8.8	11.2	12.1	10.4	5.1	4.3	4.7	4.5
					1247	1395		Sup Fig 3G	Isotype+PBS	Isotype+Alternaria	aPD-1+ Alternaria
					1237	1288			300	2347	810		Sup Fig 4E	PBS	HDM+Isotype	HDM+PD-1 agonist
						1347			261	2669	805			5468	256987	45685
									500	2730	732			4357	278765	78976
				Sup Fig 2D	WT	PD-1 KO			550	2770	760			4500	343587	64357
					69.3	77.8								4350	319874	52377
					70.8	81.9
					70.6	77.9							Sup Fig 4G
					77.3	82.7							Methacholine	PBS				HDM				HDM + PD-1 agonist
													0	1.3	1.1	1.2	1.3	1.2	1.3	1.1	1.17	1.24	1.02	1.2	1.1
				Sup Fig 2E	WT	PD-1 KO							5	2.3	2.2	2.1	2	4.2	4.6	5.9	4.8	2.2	2.4	2.6	2.1
					2832	2923							10	2.6	2.8	2.5	2.6	6.3	7.2	6.7	6.9	3.2	3	3.5	4.5
					3712	3043							20	2.6	3.2	3	2.5	7.9	9.4	9.1	8.4	4	3.9	4.2	5
					3200	2983							40	3.9	3.5	3.8	3	9.2	10.8	10.6	8.9	4.9	5.1	6	6.5
					3568	3178
													Sup Fig 4H	PBS	HDM+Isotype	HDM+PD-1 agonist
				Sup Fig 2F	WT	PD-1 KO								2876	205003	43796
					659	654								5874	178965	53477
					649	672								6542	219884	39876
					662	699								3350	150096	65008
